# Supplementary material for: Profound sympathetic neuropathy in the bone marrow of patients with acute myeloid leukemia
Source: Leukemia. 2023 Dec 8;38(2):393–7. doi: 10.1038/s41375-023-02104-7 (PMC10844069; doi:10.1038/s41375-023-02104-7)
Supplement: Supplementary file 2 — Suppl. Table 1 [file 41375_2023_2104_MOESM2_ESM.xlsx]

## Sheet: AML Patients 
Patient No.	Sex	Age, years	% of BM blast at diagnosis	Mutations	Karyotype	ELNRisk 2017	WBC (at diagnosis), Gpt/l	Induction therapy	Posttherapy status factor	Allogeneic SCT	TH+ fibers volume (%BM) x10^-1 (at diagnosis)	TH+ fibers volume (%BM) x10^-1 (after CT)	TH+ fibers volume (%BM) x10^-1 (>7 months after CT)
1	f	64	80	biallelic CEBPA, GATA2, WT1, 2 NRAS, FLT3-TKD	46,XX[4]	favorable	155,07	1 x DA, 2 x IDARAC+Midostaurin, Relapse, Bortezomib/GO/ARAC)	CRi	Y	7.64	0.75	0.17			Diagnosis and follow up samples
3	f	56	59	NPM1, monoallelic CEBPA, DNMT3A, NRAS	46,XX[19]	favorable	52,02	DA+GO	early death	N	0					diagnosis only
5	f	81	72	FLT3-TKD, NPM1, IDH1	46,XX [32]	favorable	12,67	TAGENT	CRi	N		0	0.454			follow up only
6	m	54	80	empty	45,Y,del(X)(q24),der(2)t(2;22)(p21;q11.2),t(3;8)(q26;q24),der(7)t(7;17)(q22;q11.2),der(12)t(12;21)(p11.2;q21),-17,der(21)t(X;21)(q24;q21),der(22)(17pter->17p11.2::22p11.2->22q11.2::2p21->2pter)[13]	adverse	83	DA, MitoFLAG, Relapse, VenAZA	refractory	Y	0.02	0	0.01
7	m	73	23	SRSF2, 2 x RUNX1, IDH1	46,XY[34]	adverse	11,87	VenAZA	CRi	N	0.034
9	m	68	39	FLT3-ITD (low ratio), FLT3-TKD, DNMT3A, 2 KRAS, NPM1, IDH2	46,XY[23]	favorable	42,26	HU, DA+Midostaurin,	CR	N	0
10	m	67	24	TP53	44,XY,del(3)(q12),der(5)(5pter->5q12::7q11.2->7q32::3q21->3qter),der(7)del(7)(p12)del(7)(q11.2),dic(18;19)(18pter->18q21::19?p13.3->19?q13.4::21q11.2->21qter),-21[8]/43,idem,-7[7]/46,XY[1]	adverse	4,17	DA	CRi	Y	0.053		0
11	f	68	89	NPM1, FLT3-ITD (high ratio), WT1	46,XX[20]	intermediate	50,6	TAGENT	CRi	N		0
13	f	22	64	empty	NA	intermediate	67,04	DA, HDARAC	CRi	Y	2.786
15	m	39	62	KMT2A-PTD; WT1, FLT3-ITD (high), IDH2	46,XY[4]	adverse	4,46	DA+Midostaurin, 3 x HDARAC+Midostaurin,	CRi	N	0.119	0	0.34
19	m	73	80	FLT3-TKD, FLT3-JMD, DNMT3A; SF3B1, RUNX1, BCOR, BCORL1	46,XY[21]	adverse	37,83	DA+Midosturin, Gilteritinib	PR	Y		0.009
22	m	58	18	ASXL1, RUNX1, SRSF2	47,XY,+8[18]/46,XY[2]	adverse	4,50	7+3	refractory	N		0.01
23	m	65	65	RUNX1	NA	adverse	66,57	VenAZA	PR	N		0
26	m	68	30	KMT2A-PTD, ASXL1, 2 x DDX41	46,XY	adverse	0,60	2 x DA, Relapse, V-MAC	CRi	Y			0
27	m	52	51	2 NRAS, PTPN11, DNMT3A	46,XY,del(5)(q13q31),t(7;21)(p22;q22)[20]	adverse	0,91	DA	refractory	Y	0
29	m	64	64	TP53, JAK2, PTPN11	44,XY,-5,der(7)t(7;19)(q2?2;?),der(14)t(5;14)(q?;q24),der(17)t(14;17)(q24;q25),-19,der(21)t(19;21)(?;q22)[10]	adverse	5,78	DA	PR	Y	0.083
30	f	64	10	ASXL1, IDH2, 2 x BCOR, DNMT3A, ZRSR2		adverse	5.98	DA	CR	Y			0.002
31	f	65	30	p53, FLT-ITD	46,XX[8].ish 5p15.2~15.3(D5S1518E/D5S1976x2),5q31.2(CDC25C,EGR1x2)[13].nuc ish Xcen(DXZ1x2),Ycen(DYZ1x0)[200],3q26(MECOMx2)[200],5p15.2~15.3(D5S1518E/D5S1976x1),5q31.2(CDC25C,EGR1)x1[71/400],6p22(DEKx2),9q34(NUP214x2)[200],7q22(KMT2Ex2),7q36(EZH2x2)[200],8q22(RUNX1T1x3),21q22(RUNX1x2)[8/200],11p15(NUP98x2)[200],11q23(KMT2Ax2)[200],12p13(ETV6x2)[200],13q14.2(RB1,DLEU1,D13S319)x2,13q34(LAMPx2)[200]…	adverse	2.3	CPX-351, Gilteritinib	PR	Y			0.475
32	f	66	1	SF3B1	46,XX, del5q	adverse	5.8	CPX-351	CR	Y		0.029
33	m	56	31	ASXL1, CBL, RUNX1, SRSF2, TET2, 2 x CEBPA bzip, 3 x GATA2, 2 x RUNX1, SF3B1		favorable	22.3	CPX-351	Ref	N		0.158
34	f	46	40	in relapse: RUNX1, CUX1, LUC7L2, BRAF, EZH2, FLT3-TKD		adverse	NA	1 x DA, IdaFLAG, 2 x HDARAC, 1 x IdaFLAG, DeciVEN, Gilteritinib	refractory	Y	0.004
35	m	45	78	CBFB-MYH11	46,XY,inv(16)(p13q22)[6]/46,XY[1].nuc ish 3q26(MECOMx2)[200],8q22(RUNX1T1x2),21q22(RUNX1x2)[200],9q34(ABL1x2),22q11(BCRx2)[200],11q23(KMT2Ax2)[200],15q24(PMLx2),17q21(RARAx2)[200],16q22(CBFBx2)(3'CBFB sep 5'CBFBx1)[127/200]	favorable	3.8	DA+Go+Midostaurin	PR	N	3.19	0
36	f	65	91	NPM1, FLT3-TKD, IDH2, NRAS	46,XX	favorable	66.12	HU	NA	N	0.01
37	m	53	10	MECOM, 2 x CSFR3, ASXL1, FLT3-ITD, STASG2	46,XY	adverse	2.72	Gilteritinib	CR	N			0
38	f	61	NA	KMT2A-ELL2	46,XX	adverse	NA	HU, CPX-351	CRi	Y			0
									PR: partial remission
									CR: complete remission
									CRi: CR with incomplete hematologic recovery

## Sheet: Control Patients
Patient No.	Sex	Age, years	Diagnosis	TH+ fibers volume (%BM) x10^-1
101	f	38	DLBCL, FL3B	22.4
102	m	61	DLBCL, FL3A/B	13.5
104	m	61	Primary large B-cell lymphoma of the CNS	14.49
105	m	51	two pedicled gastric polyps (corpus and prepyloric antrum), tubular adenoma Vienna 4.1	10.69
